# Supplementary material for: Past terrestrial hydroclimate sensitivity controlled by Earth system feedbacks
Source: Nat Commun. 2022 Mar 14;13:1306. doi: 10.1038/s41467-022-28814-7 (PMC8921287; doi:10.1038/s41467-022-28814-7)
Supplement: Supplementary file 4 — Supplementary Data 1 [file 41467_2022_28814_MOESM4_ESM.xlsx]

## Sheet: Proxy Records
Site	Site Index	Lat	Lon	Age Control	Interpretation	Proxies	References
Villarroya	1	42.13	-2.07	Magnetostratigraphy	Wetter	Sedimentology, multiproxy (varves, carbonate d18O, elemental ratios)	Munoz et al 2002; Anadon et al 2008
Puimoisson	3	43.85	6.13	Biostrat, magneotstrat	Wetter	Lake Level Reconstruction	Blavoux et al., 1999
Willershausen	4	51.78	10.11	Biostratigraphy	Little Wetter	Palynology and plant microfossils	Ferguson and Knobloch, 1998
Tiberino Basin	6	42.78	12.4	Biostrat, magneotstrat	Wetter	Sedimentology and stratigraphy	Basilici et al 1997
Dacian Basin	8	45.2	26.7	Biostrat, magneotstrat	Drier	Sedimentology, ostracod assemblage paleoecology	van Baak et al 2015; van Vugt et al., 2001
Ihlara-Selime	11	38.28	34.33	Radiometric	Wetter	Sedimentology, Diatom paleoecology	Gürel and Yıldız, 2007
Udmurtian	15	57.06	53.02	Magnetostratigraphy	Wetter	Paleobotany, palynology	Pisareva, 2006
Qinghai	20	29	102.25	Magnetostratigraphy	Wetter	Sedimentology and Stratigraphy	Zhizhong et al., 2008
Baikal	21	53.334	108.074	Magnetostratigraphy	Wetter	Sedimentology, palynology	Müller et al., 2001; Demske et al 2002
Yushe	22	37	113	Magnetostratigraphy	Warmer and Wetter	Palynology	Liu et al., 2002
El'gygytgyn	24	67.5	172.1	Magnetostrat and orbital tuning	Wetter	Multiproxy: biogenic silica, pollen, sedimentology, elemental ratios	Glushkova and Smirnov, 2007, Brigham-Grette et al 2013
Lake Chad	31	13	14.3	Biostrat, cosmogenic	Wetter	Fish assemblages, sedimentology, geochemistry	Schuster et al., 2009; Otero et al., 2010; Moussa et al., 2016
Hadar	33	11.17	40.6	Radiometric, Biostrat, Magnetostrat, Tephra	Wetter	Sedimentology, faunal assemblages (e.g. ostracod), Stable Isotopes, Pollen Transfer Function	Tiercelin, 1986; Campisano and Feibel, 2008, Hailemichael et al. 2002
Baringo-Tugen Hills	35	0.7	36	Magnetostrat, radiometric	Wetter	Diatoms and Sedimentology	Deino et al., 2019; Westover et al., 2019
Koro Toro	40	16.076	18.48	Biostratigraphy	Wetter	Stable Isotopes Tooth Enamel	Zazzo et al., 2000
Gona	42	11.09	40.53	Radiometric, Tephra	Wetter	Stable Isotopes in pedogenic carbonates	Levin et al. 2004
DSDP 231	44	11.53	48.14	Tephrastratigraphy	Wetter	Carbon and hydrogen isotopes, leaf waxes	Feakins et al. 2005; Liddy et al 2016
DSDP 659	45	18.04	-21	Biostrat, Magnetostrat, Tuning to Benthic Stack	Wetter	Terrigenous Dust flux, Stable Isotopes, leaf waxes	DeMenocal et al 1995; 2004; Kuechler et al 2018
DSDP 661	46	9.26	-19.23	Biostrat, Magnetostrat, Tuning to Benthic Stack	Wetter	Terrigenous Dust flux	DeMenocal et al 1995; 2004
DSDP 663	47	1.11	-11.52	Biostrat, Magnetostrat, Tuning to Benthic Stack	Wetter	Terrigenous Dust flux	DeMenocal et al 1995; 2004
DSDP 664	48	0.06	-23.13	Biostrat, Magnetostrat, Tuning to Benthic Stack	Wetter	Terrigenous Dust flux	DeMenocal et al 1995; 2004
DSDP 721/722	49	16.4	59.51	Biostrat, Magnetostrat, Tuning to Benthic Stack	Wetter	Terrigenous Dust flux	DeMenocal et al 1995; 2004
DSDP 658	51	20.44	-18.34	Biostrat, Magnetostrat, Tuning to Benthic Stack	Wetter	Palynology	LeRoy et al., 1994
Omo Basin	53	4.8	35.96	Biostratigraphy	Wetter	Faunal Remains	DeMenocal et al., 2004
Subathu and Kangra	55	32.09	76.26	Magnetostratigraphy	Wetter	Soil Carbonate	Sanyal et al. 2004
Chandigarh	54	30.73	76.77	Magnetostratigraphy	Wetter	Floral and Faunal Remains	Gaur et al 1984
Kathmandu valley	56	27.66	85.35	Magnetostratigraphy	Wetter	Palynology	Igarashi et al 1988
Surai Khola	57	27.52	82.4	Magneostratigraphy	No Change	Palynology	Hoorn et al 2000
Longmen	58	25.5	99.5	Biostratigraphy	Wetter	Palynology (transfer function)	Su et al 2013; Kou et al 2006
Yuanmou	59	24.88	101.883	Magnetostratigraphy	Wetter	Clay Mineralogy	Chang et al., 2010; Yao et al., 2012
Mangbang/Tuantian	61	25.05	98.83	Radiometric	No Change	Leaf physiognomy	Xie et al 2012
ODP 1146	63	19.27	116.16	Biostratigraphy	Drier	Sediment mineralogy	Wan et al., 2007
Chaona	65	35.1	107.2	Magnetostratigraphy	Drier	Isotopes in pedogenic carbonates	Ji et al 2017
Xifeng	66	35.8833	107.967	Magnetostratigraphy	Drier	Pollen transfer function	Wang et al 2006
Tarragona E2	67	41.12	1.24	Biostrat, magneotstrat	No Change	Palynology (transfer function)	Fauquette et al., 1999
Andalusia G1	68	37.54	-4.73	Biostrat, magneotstrat	Wetter	Palynology (transfer function)	Fauquette et al., 1999
Habibas 1	69	35.7167	-1.13333	Biostrat, magneotstrat	Wetter	Palynology (transfer function)	Fauquette et al., 1999
Nador	70	35.17	-2.93	Biostrat, magneotstrat	Wetter	Palynology (transfer function)	Fauquette et al., 1999
Rio Maior F16	71	39.33	-8.94	Biostrat, magneotstrat	Wetter	Palynology (transfer function)	Fauquette et al., 1999
Baringo Basin	72	0.63	36.06	Radiometric, Tephra	Wetter	Stable Isotopes leaf waxes	Lupien et al 2019
West Siberia	74	62.78	148.15	Data Synthesis	No Change	Palynology (transfer function)	Salzmann et al 2008
Germany	75	52.52	13.4	Data Synthesis	No Change	Palynology (transfer function)	Salzmann et al 2008
Azerbaijan	76	40.14	47.57	Data Synthesis	Wetter	Palynology (transfer function)	Salzmann et al 2008
China, Shanxi	77	37.87	112.5	Magneostratigraphy	Wetter	Palynology	Li et al 2004
Jiuxi Basin	78	39.5	97.5	Magneostratigraphy	Wetter	Palynology	Ma et al 2005
Longling, Yunnan	79	24.58	98.69	Biostratigraphy	No Change	Palynology	Xu et al 2004
Toyama	82	36.8	137	Biostrat, magneotstrat	No Change	Palynology	Wang et al 2001
Qaidam Basin 1	83	37.26	94.45	Magnetostratigraphy	Wetter	Sedimentology	Heermance et al 2013
Qaidam Basin 2	96	37.5	94.6	Biostrat, magneotstrat	No Change	Palynology	Wang et al 1999
Kerch Peninsula	84	45.18	36	Magnetostratigraphy	Wetter	Palynology	Salzmann et al 2008
Colchis	85	42.15	41.67	Biostrat, magneotstrat	Drier	Palynology	Shatilova 1986
La Londe	86	49.3	0.95	Magnetostratigraphy	No Change	Palynology	Rousseau et al. 1995
Hula Basin	91	33	35.6	Radiometric	Wetter	Palynology	Horowitz 1989
DSDP 440	92	39.44	143.55	Biostrat, magneotstrat	Wetter	Palynology	Heusser and Morley, 1996
ODP 653	94	40.15	11.26	Biostrat,Magnetostrat, Tuning to Benthic Stack	Wetter	Palynology	Bertoldi et al 1989
Loess Plateau	95	36.88	108.7	Data Synthesis (generally magnetostratigraphy)	Wetter	Mapping extent of Loess Plateau	Lu et al 2010
Ashalim Cave	97	30.94	34.73	Radiometric	Wetter	Carbonate stable isotopes (speleothem)	Vaks et al., 2013
Lingtai Loess	98	35.07	107.65	Magnetostratigraphy	No Change	Sediment geochemistry	Sun et al., 2010
ODP 798	99	37.04	134.8	Biostrat, Magnetostrat, Tuning to Benthic Stack	Wetter	Terrigenous Dust Flux	Dersch and Stein, 1994
ODP 799	100	39.22	133.89	Biostrat, Magnetostrat, Tuning to Benthic Stack	Wetter	Terrigenous Dust Flux	Dersch and Stein, 1994
Gaoligong Mountain	101	25.37	99.17	Magnetostratigraphy	No Change	Palynology	Sun et al., 2011
Qaidam Basin 3	102	38.4	92.5	Radiometric, cyclostratigraphy, magnetostratigraphy	No Change	Palynology	Koutsodendris et al., 2019

## Sheet: Citations
Anadón, P., Utrilla, R., Vázquez, A., Martín-Rubio, M., Rodriguez-Lázaro, J. and Robles, F., 2008. Paleoenvironmental evolution of the Pliocene Villarroya Lake, northern Spain, from stable isotopes and trace-element geochemistry of ostracods and molluscs. Journal of Paleolimnology, 39(3), pp.399-419.
Blavoux, B., Dubar, M. and Daniel, M., 1999. Indices isotopiques (13C et 18O) d'un important refroidissement du climat à la fin du Pliocène (formation lacustre de Puimoisson, Alpes-de-Haute-Provence, France): Isotopic indices (13C and 180) of an imponant cooling at the end of the Pliocene (Puimoisson lacustrine formation, Alpes-de-Haute-Provence, France). Comptes Rendus de l'Académie des Sciences…
Ferguson, D.K. and Knobloch, E., 1998. A fresh look at the rich assemblage from the Pliocene sink-hole of Willershausen, Germany. Review of Palaeobotany and Palynology, 101(1-4), pp.271-286.
Munoz, A., Ojeda, J. and Sanchez-Valverde, B., 2002. Sunspot-like and ENSO/NAO-like periodicities in lacustrinelaminated sediments of the Pliocene Villarroya Basin (La Rioja, Spain). Journal of Paleolimnology, 27(4), pp.453-463.
